# Supplementary material for: Biocontrol Capabilities of Bacillus subtilis E11 against Aspergillus flavus In Vitro and for Dried Red Chili (Capsicum annuum L.)
Source: Toxins (Basel). 2023 Apr 26;15(5):308. doi: 10.3390/toxins15050308 (PMC10222026; doi:10.3390/toxins15050308)
Supplement: Supplementary file 1 [file toxins-15-00308-s001.zip]

Archive with 1 entries (1 files):
- toxins-2324860-supplementary.pdf
